# Supplementary material for: Atrial lead entanglement during transcatheter mitral valve-in-ring implantation in patient with dual-chamber implantable cardioverter-defibrillator: case report
Source: Eur Heart J Case Rep. 2026 Jan 5;10(2):ytaf653. doi: 10.1093/ehjcr/ytaf653 (PMC12903476; doi:10.1093/ehjcr/ytaf653)
Supplement: ytaf653_Supplementary_Data [file ytaf653_supplementary_data.zip]

Archive with 6 entries (6 files):
- ECHO POST.mp4
- ECHO PRE.mp4
- Supp Video 1.mp4
- Supp Video 2.mp4
- Supp Video 3.mp4
- Supp Video 4.mp4
